# Supplementary material for: Autophagy disruption primes CAR-T cell metabolism for sustained rejection of ovarian tumors
Source: bioRxiv. 2025 Oct 10:2025.10.09.681473. Preprint. [Version 1] doi: 10.1101/2025.10.09.681473 (PMC12632499; doi:10.1101/2025.10.09.681473)
Supplement: Supplement 3 [file media-3.csv]

NAME	CLASS	DONOR	1-Aminocyclopropanecarboxylate	2-Hydroxyglutarate	3-Hydroxymethylglutarate	4-/5-Oxoproline	4-Guanidinobutanoate	6-Oxo-NAM	Acetylacrylate	Acetylaminoadipate	Acetyl-CoA	Adenosine	Adenosine diphosphate	Adenosine diphosphate ribose	Adenosine monophosphate	Adenosine triphosphate	ADP-ribose	Ala-Leu	Alanine/beta-Alanine	Allothreonine/Homoserine/Threonine	alpha-Ketoglutarate	Argininosuccinate	Asparagine	Aspartate	Aspartylglycosamine	Azelate	Betaine	Carnitine	Carnitine (3:0)	Carnosine	CDP-ethanolamine	Cellobiose/Lactose/Maltose/Melibiose/Sucrose/Trehalose/Palatinose	Citrate/Isocitrate	Citrulline	Creatine	Cyclic ADP-ribose	Cys-Gly	Cytidine diphosphate	Cytidine monophosphate	Flavin adenine dinucleotide	Fructose 6-phosphate/Galactose 1-phosphate/Glucose 6-phosphate/Mannose 6-phosphate	Fumarate	Glucose	Glu-Gln	Glu-Pro	Glutamate	Glutamine	Glutathione	Glutathione disulfide
A5_EF1a_1	A5_EF1a	1	5.81E-05	9.06E-05	0.000173373	0.003774933	3.64E-05	0	0.000137563	1.19E-05	1.44E-06	0.000110498	7.39E-05	5.19E-06	8.52E-05	0.000174371	3.92E-06	3.91E-06	0.000272946	0.000475037	5.53E-05	4.84E-07	5.17E-05	0.00063966	2.08E-06	0.000113829	0.002124343	7.64E-05	8.09E-06	1.83E-06	4.59E-06	0.000583284	0.000374105	2.22E-06	1.74E-05	0.000100749	5.97E-06	5.19E-06	4.20E-06	2.14E-06	4.29E-05	5.04E-05	0.0004884	6.25E-06	1.31E-05	0.002013906	0.004207233	0.000474707	0.000110264
A5_EF1a_2	A5_EF1a	1	5.95E-05	7.30E-05	0.000181117	0.004466058	3.31E-05	3.30E-05	0.000184483	1.14E-05	1.69E-06	2.07E-05	4.28E-05	6.16E-06	7.55E-05	0	4.92E-06	4.98E-06	0.000220754	0.000453527	3.25E-05	2.62E-07	6.30E-05	0.000847311	2.58E-06	0.000133968	0.002384864	7.26E-05	1.13E-05	2.65E-06	4.95E-06	2.35E-05	0	9.62E-06	1.96E-05	8.38E-05	6.54E-06	1.25E-06	2.65E-06	2.13E-06	7.50E-06	3.47E-05	0.000538625	7.31E-06	8.02E-06	0.002104136	0.00525003	0.000537416	8.14E-05
A5_EF1a_3	A5_EF1a	1	5.60E-05	8.18E-05	0.000177134	0.004359997	3.62E-05	1.66E-05	0.000159784	1.21E-05	1.30E-06	6.79E-05	5.74E-05	4.99E-06	8.95E-05	8.34E-05	4.11E-06	4.88E-06	0.000245157	0.000514769	4.35E-05	4.46E-07	5.77E-05	0.000749119	2.62E-06	0.000133869	0.002286327	8.07E-05	9.34E-06	2.29E-06	4.67E-06	1.77E-05	0.000239713	8.02E-06	1.91E-05	9.13E-05	4.53E-06	2.66E-06	4.85E-06	2.00E-06	3.16E-05	4.27E-05	0.00049092	5.91E-06	1.36E-05	0.002127895	0.003789643	0.000429958	0.000140274
AV_EF1a_1	AV_EF1a	1	5.64E-05	0.000117308	0.00020801	0.003742923	3.11E-05	7.15E-05	8.96E-05	1.59E-05	2.91E-06	0.001312526	0.000246519	1.50E-05	0.000130743	0.000811979	1.09E-05	5.21E-06	0.000281176	0.00050307	0.000140113	2.34E-06	5.22E-05	0.000508028	3.86E-06	0.000103693	0.001772537	6.65E-05	5.48E-06	2.54E-06	8.22E-06	8.21E-05	0.002220477	2.31E-05	2.04E-05	0.000202196	2.01E-05	2.11E-05	6.28E-06	4.00E-06	0.000157408	0.000103836	0.000268066	1.38E-05	3.81E-05	0.002947416	0.002497266	0.001346487	8.10E-05
AV_EF1a_2	AV_EF1a	1	4.97E-05	0.000136783	0.000230132	0.002204286	3.54E-05	9.22E-05	6.92E-05	2.17E-05	3.55E-06	0	0.000130362	6.79E-06	9.17E-05	0.00054547	4.96E-06	3.28E-06	0.000299031	0.00038096	0.000136389	2.71E-06	4.89E-05	0.000373313	3.35E-06	0.000148487	0.001396778	4.00E-05	3.42E-06	6.69E-07	6.86E-06	9.33E-05	0.001119197	2.82E-05	1.78E-05	0.000212011	1.50E-05	1.12E-05	7.80E-06	3.44E-06	0.00011028	9.90E-05	0.000172118	6.67E-06	2.71E-05	0.002600944	0.003652982	0.001190814	0.000140717
AV_EF1a_3	AV_EF1a	1	5.35E-05	0.000127739	0.000213451	0.003674998	2.97E-05	6.20E-05	8.07E-05	2.09E-05	2.74E-06	0	0.000170308	4.49E-06	0.000100342	0.000631227	3.61E-06	4.87E-06	0.000280796	0.000435874	0.000132165	2.62E-06	5.69E-05	0.000468366	4.59E-06	0.000104383	0.001836315	6.60E-05	5.02E-06	1.45E-06	7.99E-06	6.70E-05	0.001373651	2.05E-05	4.59E-05	0.000222783	8.30E-06	1.78E-05	6.00E-06	3.29E-06	0.00014188	9.95E-05	0.000261485	8.63E-06	2.74E-05	0.002833762	0.003553387	0.000591957	0.000244645
A5_EF1a_4	A5_EF1a	2	5.76E-05	8.33E-05	0.000172031	0.004168044	3.28E-05	4.89E-05	0.000157102	1.24E-05	1.67E-06	0	4.84E-05	4.67E-06	7.93E-05	7.90E-05	3.63E-06	3.66E-06	0.000247594	0.000474174	4.30E-05	5.40E-07	5.72E-05	0.00070766	2.24E-06	0.000120061	0.002195781	8.09E-05	8.93E-06	1.90E-06	3.47E-06	9.97E-05	0.000147305	1.82E-05	2.11E-05	9.48E-05	2.74E-06	2.72E-06	4.33E-06	2.37E-06	2.46E-05	4.10E-05	0.000491093	6.62E-06	1.12E-05	0.002000042	0.004480729	0.000304234	0.00013803
A5_EF1a_5	A5_EF1a	2	5.44E-05	8.69E-05	0.000167029	0.00355425	3.34E-05	1.91E-05	0.000138136	1.27E-05	1.49E-06	7.35E-05	7.30E-05	6.48E-06	6.98E-05	0.00019544	5.07E-06	4.27E-06	0.000249465	0.00044604	6.18E-05	7.50E-07	5.47E-05	0.000619211	2.28E-06	0.00012414	0.002049719	6.45E-05	7.25E-06	1.93E-06	5.42E-06	0.000404414	0.000452491	7.75E-06	1.81E-05	0.00010773	7.14E-06	1.70E-06	2.62E-06	2.02E-06	4.91E-05	5.41E-05	0.000446756	6.92E-06	1.49E-05	0.002071919	0.004288721	0.000592652	0.000108856
A5_EF1a_6	A5_EF1a	2	5.51E-05	9.01E-05	0.000168316	0.003636718	3.45E-05	4.40E-05	0.000141332	1.34E-05	1.68E-06	7.93E-05	8.05E-05	9.91E-06	7.84E-05	0.000213494	7.01E-06	4.33E-06	0.000235084	0.000444452	6.41E-05	7.58E-07	5.66E-05	0.000611039	2.41E-06	0.000147033	0.002038966	6.40E-05	7.37E-06	1.94E-06	4.72E-06	5.69E-05	0.000497267	1.07E-05	1.84E-05	0.000112305	6.14E-06	6.69E-06	5.33E-06	2.09E-06	5.25E-05	5.19E-05	0.000445206	7.08E-06	1.60E-05	0.002112102	0.004243643	0.000527033	0.000120482
AV_EF1a_4	AV_EF1a	2	6.03E-05	0.000113317	0.000263792	0.004300396	4.25E-05	3.47E-05	0.000136711	1.64E-05	2.80E-06	6.45E-05	0.00010069	1.62E-06	0.000121422	0.000234227	2.16E-06	7.09E-06	0.0003004	0.000502751	8.42E-05	1.43E-06	5.77E-05	0.000836763	4.10E-06	0.000132634	0.002235468	7.02E-05	1.19E-05	2.32E-06	7.65E-06	6.33E-05	0.000542728	1.44E-05	2.13E-05	0.000157993	1.66E-05	8.91E-06	5.42E-06	3.06E-06	5.49E-05	7.14E-05	0.000372978	6.13E-06	1.76E-05	0.002759672	0.003990569	0.001201286	8.97E-05
AV_EF1a_5	AV_EF1a	2	5.60E-05	0.000117021	0.000233487	0.0036628	3.36E-05	0	0.000114779	1.88E-05	3.04E-06	0.000215479	0.000150752	4.33E-06	0.000120834	0.000441462	3.74E-06	3.45E-06	0.000284496	0.000456866	0.000108704	2.07E-06	5.38E-05	0.000625791	4.02E-06	0.000120844	0.001903287	6.38E-05	7.15E-06	2.15E-06	8.89E-06	0.00020961	0.001027135	0	2.19E-05	0.000185912	1.56E-05	1.46E-05	7.76E-06	3.44E-06	9.53E-05	8.71E-05	0.000321853	7.98E-06	2.37E-05	0.002790949	0.003791201	0.001101948	0.000125877
AV_EF1a_6	AV_EF1a	2	5.21E-05	0.000129732	0.000214127	0.003014596	3.12E-05	0.000130295	7.28E-05	2.00E-05	3.24E-06	0.000356103	0.000177869	1.01E-05	9.80E-05	0.000691436	7.29E-06	4.73E-06	0.000283102	0.000422479	0.000141623	2.72E-06	5.35E-05	0.000405739	3.82E-06	0.000123559	0.001575615	5.35E-05	4.08E-06	1.26E-06	6.75E-06	0	0.001623811	4.05E-05	2.92E-05	0.000218405	1.37E-05	1.57E-05	6.16E-06	3.69E-06	0.000139811	0.000101997	0.0001985	1.01E-05	3.20E-05	0.002755257	0.003274596	0.001025509	0.000161262
[truncated: 45 more columns]
